# Supplementary material for: Effectiveness of Pulmonary Rehabilitation among COVID-19 Patients: A Systematic Review and Meta-Analysis
Source: Healthcare (Basel). 2022 Oct 26;10(11):2130. doi: 10.3390/healthcare10112130 (PMC9691193; doi:10.3390/healthcare10112130)
Supplement: Supplementary file 1 [file healthcare-10-02130-s001.zip]

Archive with 1 entries (1 files):
- healthcare-1937370-supplementary.pdf
